# Supplementary material for: Identification of Differential Circular RNA Expression Profiles and Functional Networks in Human Macrophages Induced by Virulent and Avirulent Mycobacterium tuberculosis Strains
Source: Int J Mol Sci. 2023 Dec 16;24(24):17561. doi: 10.3390/ijms242417561 (PMC10744075; doi:10.3390/ijms242417561)
Supplement: Supplementary file 1 [file ijms-24-17561-s001.zip]

Archive with 2 entries (2 files):
- Figure S1-Identification of differential CircularRNA expression profiles and functional networks in human macrophages induced by virulent and avirulent Mycobacterium tuberculos.pdf
- supplementary materials-table s1-circRNA-miRNA-mRNA subnetwork.xlsx
