# Supplementary material for: Identification of Differential Circular RNA Expression Profiles and Functional Networks in Human Macrophages Induced by Virulent and Avirulent Mycobacterium tuberculosis Strains
Source: Int J Mol Sci. 2023 Dec 16;24(24):17561. doi: 10.3390/ijms242417561 (PMC10744075; doi:10.3390/ijms242417561)
Supplement: Supplementary file 1 [file ijms-24-17561-s001.zip › supplementary materials-table s1-circRNA-miRNA-mRNA subnetwork.xlsx]

## Sheet: subnetwork
circRNA	miRNA	mRNA
circSOD2	hsa-miR-1199-5p	IL-34
circSOD2	hsa-miR-4656	CASP10
circSOD2	hsa-miR-4656	MAPK13
circSOD2	hsa-miR-4656	PPP3R2
circSOD2	hsa-miR-7160-5p	CALM1
circSOD2	hsa-miR-7160-5p	RAB5B
circSOD2	hsa-miR-7160-5p	FCGR2A
circSOD2	hsa-miR-4530	TRADD
circSOD2	hsa-miR-6793-3p	CREB1
circSOD2	hsa-miR-2115-5p	MAPK1
circSOD2	hsa-miR-5189-3p	PPP3R1
circSOD2	hsa-miR-5683	MAPK10
circSOD2	hsa-miR-6511b-5p	AKT2
circSOD2	hsa-miR-6511b-5p	FCER1G
circSOD2	hsa-miR-4519	CAMK2A
circSOD2	hsa-miR-4519	MAPK1
circSOD2	hsa-miR-4519	KSR1
circCHSY1	hsa-miR-1224-3p	MAPK13
circCHSY1	hsa-miR-1224-3p	MAPK1
circCHSY1	hsa-miR-1306-5p	MAPK10
circCHSY1	hsa-miR-1306-5p	ARHGEF12
circCHSY1	hsa-miR-6837-5p	MRC2
circCHSY1	hsa-miR-6837-5p	PPP3CB
circCHSY1	hsa-miR-6801-3p	AKT3
circCHSY1	hsa-miR-6801-3p	CAMK2A
circCHSY1	hsa-miR-6801-3p	CALML3
circCHSY1	hsa-miR-9851-3p	MAPK9
circCHSY1	hsa-miR-9851-3p	ARHGEF12
circCHSY1	hsa-miR-1260a	ATP6V0D2
circCHSY1	hsa-miR-3155b	MAPK8
circCHSY1	hsa-miR-4724-5p	MAPK9
circCHSY1	hsa-miR-4421	MAPK10
circCHSY1	hsa-miR-4421	ATP6V0D2
circCHSY1	hsa-miR-639	NFYA
circTNFRSF21	hsa-miR-3064-5p	CASP10
circTNFRSF21	hsa-miR-3064-5p	NFYA
circTNFRSF21	hsa-miR-3064-5p	MYD88
circTNFRSF21	hsa-miR-4518	NFYA
circTNFRSF21	hsa-miR-4518	IRAK4
circTNFRSF21	hsa-miR-5196-3p	CREB1
circTNFRSF21	hsa-miR-5196-3p	MAPK10
circTNFRSF21	hsa-miR-5196-3p	ARHGEF12
circTNFRSF21	hsa-miR-4271	CAMK2B
circTNFRSF21	hsa-miR-4271	EP300
circTNFRSF21	hsa-miR-4271	MAPK10
circTNFRSF21	hsa-miR-4271	CD209
circTNFRSF21	hsa-miR-365a-5p	NFYA
circTNFRSF21	hsa-miR-6793-3p	CREB1
circTNFRSF21	hsa-miR-133b	CALM1
circTNFRSF21	hsa-miR-133b	RAB5C
circTNFRSF21	hsa-miR-6504-5p	CASP10
circTNFRSF21	hsa-miR-6504-5p	AKT3
circTNFRSF21	hsa-miR-6504-5p	SYK
circTNFRSF21	hsa-miR-6504-5p	TGFB2
circTNFRSF21	hsa-miR-12114	MYD88
circTNFRSF21	hsa-miR-12114	CD209
circTNFRSF21	hsa-miR-197-3p	MAPK8
circTNFRSF21	hsa-miR-197-3p	MAPK10
circTNFRSF21	hsa-miR-197-3p	IL18
circTNFRSF21	hsa-miR-197-3p	ARHGEF12
circDHTKD1	hsa-miR-4763-3p	MYD88
circDHTKD1	hsa-miR-4763-3p	ATP6V0A1
circDHTKD1	hsa-miR-4685-5p	MAPK14
circDHTKD1	hsa-miR-4685-5p	RAB5B
circDHTKD1	hsa-miR-6721-5p	CLEC4E
circDHTKD1	hsa-miR-6721-5p	MYD88
circDHTKD1	hsa-miR-6721-5p	VDR
circDHTKD1	hsa-miR-6721-5p	CALM3
circDHTKD1	hsa-miR-6721-5p	ATP6V0A1
circDHTKD1	hsa-miR-1587	CASP10
circDHTKD1	hsa-miR-1587	CD209
circDHTKD1	hsa-miR-1587	VDR
circDHTKD1	hsa-miR-1587	PPP3R2
circDHTKD1	hsa-miR-1205	CASP8
circDHTKD1	hsa-miR-4675	CASP10
circDHTKD1	hsa-miR-4675	RHOA
circDHTKD1	hsa-miR-660-3p	CAMK2G
circDHTKD1	hsa-miR-660-3p	CTSS
circDHTKD1	hsa-miR-660-3p	IL12B
circDHTKD1	hsa-miR-660-3p	VDR
circDHTKD1	hsa-miR-660-3p	RAB5B
circDHTKD1	hsa-miR-3130-3p	MAPK14
circDHTKD1	hsa-miR-4688	CALM1
circDHTKD1	hsa-miR-4688	RAB5B
circDHTKD1	hsa-miR-4688	LAMP2
circDHTKD1	hsa-miR-4757-5p	TGFB3
